# Supplementary material for: The efficiency of rotavirus A spread to extraintestinal tissues is not determined by the levels of its replication in the gut
Source: PLoS Pathog. 2025 Nov 25;21(11):e1013723. doi: 10.1371/journal.ppat.1013723 (PMC12674514; doi:10.1371/journal.ppat.1013723)
Supplement: S1 Data — (XLSX) [file ppat.1013723.s009.xlsx]

## Sheet: CCIF
sample			G5P[7]						G9P[13]			G4P[6]			G1P[8]
Intestinal tissues	Small intestinal content	dpi 1	11000000	13750000	15250000	9250000	8000000	10250000	2850000	950000	20000	200000	300000	4500000	1700000	40000	77000
		dpi 2	10750000	10000000	300000	19750000	19000000	19500000	900000	2250000	6600000	250000	1450000	4000	60000	80000	100000
		dpi 3	130000	26250000	1300000	1650000	4050000	1350000	1700000	5300000	500000	650000	0	5000	600000	8600000	100000
		dpi 4	19500000	7350000	2300000	23000000	22000000	21750000	8500000	6400000	800000	550000	6500	100000	550000	1850000	500000
	Large intestinal content	dpi 1	20750000	25500000	25500000	17750000	20500000	12750000	850000	900000	400000	1550000	1100000	3300000	2050000	1400000	1000000
		dpi 2	14100000	24000000	1700000	19250000	21250000	10250000	5250000	2300000	5500000	1150000	1000000	8000	20000	400000	10000
		dpi 3	700000	21500000	1200000	2950000	2800000	1600000	1500000	2450000	300000	850000	22250000	850000	1050000	85000	9000
		dpi 4	19250000	14500000	3900000	20750000	21500000	22000000	3200000	1150000	1200000	250000	500000	110000	450000	900000	500000
	Rectal swabs	0	0	0	0	0	0	0	0	0	0	0	0	0	0	0	0
		18	0	0	0	0	0	0	0	0	0	0	0	50	0	0	0
		24	7850000	11750000	3250000	7500000	17500000	15500000	1050000	30000	25000	40000	55000	42000	150000	650000	300000
		42	4000000	163000000	15800000	16300000			180000	115000	135000	250000	200000	6000	1500000	80000	0
		48	500000	9750000	8650000	13500000	12300000	900000	550000	250000	30000	75000	500000	4000	45000	485000	700
		66	9000000	2700000	1100000	255000			1350000	400000	700000	15000	210000	4500	650000	19000000	0
		72	27500000	55000	110000	700000	220000	13250000	350000	90000	70000	13500	40000	10000	30000	10000000	0
		90	9500000	500000	10500000	2500000			150000	2500000	200000	190000	55000	50000	70000	35000	0
		96	12000000	650000	500000	12750000	7650000	6500000	950000	40000	500	250000	70000	12500	25000	25000	0
Extraintestinal tissues	lungs	dpi 1	0	7000	0	0	0	0	0	3000	0	0	0	0	0	0	0
		dpi 2	0	0	0	0	0	0	0	0	0	0	0	0	0	0	0
		dpi 3	50000	14000000	0	0	0	0	0	0	0	0	0	0	0	0	0
		dpi 4	350000	2000	0	0	0	0	0	0	0	0	0	0	0	0	0
	Salivary glands	dpi 1	4000	0	0	500	0	0	300	0	0	0	0	0	0	0	0
		dpi 2	0	0	0	0	0	0	3500	0	0	0	0	0	0	0	0
		dpi 3	0	0	0	0	0	0	2000	0	0	0	6500000	0	0	900	0
		dpi 4	1500	0	0	0	0	0	0	0	0	450	0	0	0	0	0
	Liver	dpi 1	0	14500	0	0	0	0	0	0	0	0	0	0	0	0	0
		dpi 2	4500	0	0	0	0	0	0	0	0	0	0	0	0	0	0
		dpi 3	100000	0	0	0	0	0	0	0	0	0	60000	0	0	0	0
		dpi 4	0	0	0	0	0	0	0	0	0	0	0	0	0	0	0
	Spleen	dpi 1	0	5500	0	0	0	0	0	0	0	0	0	0	0	0	0
		dpi 2	0	0	0	0	0	0	0	80000	0	0	0	0	0	0	0
		dpi 3	35000	0	0	0	0	0	0	0	0		75000	0	0	0	0
		dpi 4	0	0	0	0	0	0	0	0	0	0	0	0	0	0	0
	Serum	dpi 1	0	0	0		0	0	0	0	0	0	0	0	0	0	0
		dpi 2	2200	0	0	0	0	0	0	0	0	0	0	0	0	0	0
		dpi 3	0	0	0	0	0	0	0	0	0	0	0	0	0	0	0
		dpi 4	0	0	0	0	0	0	0	0	0	0	0	0	0	0	0

## Sheet:  RT-qPCRISH
method		dpi 1																				dpi 2																				dpi 3
		Lungs				Salivary glands				Liver				Spleen				Blood				Lungs				Salivary glands				Liver				Spleen				Blood				Lungs				Salivary glands
RT-qPCR	G1P[8]	5247.06	26155.8	30		2220.88	157.352	2138.69		22200	1570	21400		432.287	30	533.927		1500.4	4248.21	19936.8		1477.93	26754.3	1511.76		30	716.508	30		0	7170	30		30	307.879	30		1881.34	30	3439.5		8438.46	79858.4	30		1412.55	7311.92	30
	G5P[7]	4168.86	114.633	932.95	1540.53	30	30	30	3722.95	30	3866.02	2114.63	523.954	616.188	1461.31	30	2138.69	30	5207.63	14252.8	908.646	30	480.426	172.257	2005.89	30	30	30	30	1135.06	30	878.326	2534.22	5306.75	1867.2	30	2440.43	2254.63	1825.43	30	2376.86	30	550.279	305.566	30	30	30	30	30
	G4P[6]	6432.06	7825.46	145999		12873.1	15780.4	30		129000	158000	30		2138.69	9449.17	30		684.808	2743.06	2376.86		3337.29	30	30		1093.05	30	30		10900	30	30		2602	7367.27	518.06		1953.64	833.159	2563.05		932.95	947.129	30		1744.67	30	30
	G9P[13]	42703.7	41434.7	4184.61		1569.85	419.44	30		15700	4190	30		1489.12	30	17804.3		1825.43	2359	2681.69		35099.9	29510.3	716.508		30	1434.02	30		0	14300	30		6529.82	429.039	30		30	5964.81	2602		28633.3	11496.2	30		6194.03	1489.12	9031.12
		dpi 1					dpi 2					dpi 3					dpi 4
		Lungs	Salivary glands	Liver	Spleen	Blood	Lungs	Salivary glands	Liver	Spleen	Blood	Lungs	Salivary glands	Liver	Spleen	Blood	Lungs	Salivary glands	Liver	Spleen	Blood
RT-qPCR frequency of detection	G1P[8]	66	100	100	66	100	100	33	33	33	66	66	66	66	33	33	66	66	66	66	33
	G5P[7]	100	50	75	100	100	75	50	100	100	75	66	0	100	33	0	100	0	66	33	100
	G4P[6]	100	66	66	66	100	33	33	33	100	100	66	33	33	100	66	66	0	0	66	66
	G9P[13]	100	66	66	66	100	100	33	33	66	66	66	100	100	33	66	66	100	100	0	100
		dpi 1				dpi 2				dpi 3				dpi 4
		Lungs	Salivary glands	Liver	Spleen	Lungs	Salivary glands	Liver	Spleen	Lungs	Salivary glands	Liver	Spleen	Lungs	Salivary glands	Liver	Spleen
ISH, frequence of detection	G1P[8]	33	0	66	33	33	33	33	33	0	0	33	100	33	33	33	100
	G5P[7]	50	33	0	0	50	100	33	25	40	33	33	33	83	75	0	33
	G4P[6]	33	33	66	0	66	33	0	66	33	33	0	66	33	33	0	100
	G9P[13]	100	33	100	66	66	100	66	66	100	66	66	66	100	100	100	100
[truncated: 27 more columns]

## Sheet: H&E data
		Lungs
OSU	dpi1
		normal
		Hyperemia, multifocal, mild.
		normal
		Hyperemia, multifocal, mild.
		Hyperemia, multifocal, mild.
	dpi2
		Lymphatic ectasia, focal, mild.
		Hemorrhage, multifocal, moderate.
		Hyperemia, diffuse, moderate.
		Hyperemia, multifocal, mild.
		Hyperemia, multifocal, intense.
	dpi3	Interlobular edema, focal, mild.
		normal
		Hyperemia, diffuse, moderate.
		Hemorrhage, multifocal, mild. Atelectasis, focal, mild.
	dpi4	Hyperemia, focal, mild.
		Hyperemia, multifocal to coalescing, severe.
		normal
		Hyperemia, multifocal, moderate.
		Hypermia, multifocal to coalescing, moderate.
G9	dpi1	Hyperemia, diffuse, moderate.
		Hyperemia, multifocal, moderate
		normal
	dpi2	normal
		Focal, mild, hyperemia.
		Multifocal mild hyperemia.
	dpi3	normal
		normal
		Multifocal, mild, hyperemia
	dpi4	normal
		normal
		Multifocal, mild, hyperemia
